# Supplementary material for: Temporal tracking of quantum-dot apatite across in vitro mycorrhizal networks shows how host demand can influence fungal nutrient transfer strategies
Source: ISME J. 2020 Sep 28;15(2):435–49. doi: 10.1038/s41396-020-00786-w (PMC8027207; doi:10.1038/s41396-020-00786-w)
Supplement: Supplementary file 7 — Table S1 [file 41396_2020_786_MOESM7_ESM.xlsx]

## Sheet: Blad1
Table S1. Summary of the data, number of replicates (n), mean, standard deviation (SD), standard error or the mean (SE) and 95% confidence intervals (CI) are provided.
Data	summary
QD- apatite in host root (nmol/mg root)(Figure 2)	n	mean	SD	SE	CI
Control-established-1st addition	24	0.00109	0.000346	7.07e-05	0.000146
Control-established-2nd addition	24	0.000424	0.000127	2.59e-05	5.35e-05
Control-established- 3rd addition	24	4.42e-05	2.17e-05	4.42e-06	9.15e-06
Control-young- 1st addition	24	0.000835	0.000378	7.72e-05	0.00016
Control-young- 2nd addition	24	0.000307	0.000131	2.67e-05	5.52e-05
Control-young-3rd addition	24	3.27e-05	1.4e-05	2.86e-06	5.92e-06
Low-p-established- 1st addition	25	0.0011	0.000432	8.64e-05	0.000178
Low-p-established-2nd addition	25	0.000291	0.000128	2.57e-05	5.3e-05
Low-p-established-3rd addition	25	3.26e-05	1.21e-05	2.41e-06	4.98e-06
Low-p-young-1st addition	20	0.000854	0.000385	8.6e-05	0.00018
Low-p-young-2nd addition	21	0.00031	0.000334	7.29e-05	0.000152
Low-p-young-3rd addition	21	4.43e-05	3.77e-05	8.22e-06	1.71e-05
QD-apatite in host root (nmol/root)	n	mean	SD	SE	CI
Control-established-1st addition	24	0.0645	0.0243	0.00496	0.0103
Control-established-2nd addition	24	0.0254	0.00925	0.00189	0.0039
Control-established- 3rd addition	24	0.00197	0.00135	0.000275	0.000569
Control-young- 1st addition	24	0.00706	0.00384	0.000785	0.00162
Control-young- 2nd addition	24	0.00257	0.0013	0.000266	0.000551
Control-young-3rd addition	24	0.00015	0.00011	2.25e-05	4.66e-05
Low-p-established- 1st addition	24	0.0625	0.0254	0.00518	0.0107
Low-p-established-2nd addition	24	0.0166	0.00833	0.0017	0.00352
Low-p-established-3rd addition	24	0.00116	0.000643	0.000131	0.000271
Low-p-young-1st addition	20	0.00772	0.00434	0.00097	0.00203
Low-p-young-2nd addition	21	0.00283	0.00342	0.000746	0.00156
Low-p-young-3rd addition	21	0.000295	0.000384	8.38e-05	0.000175
Ratio of QD-apatite in young/established host roots (Figure 3)	n	mean	SD	SE	CI
Control-1st addition	24	0.846	0.556	0.113	0.235
Control-2nd addition	24	0.822	0.524	0.107	0.221
Control-3rd addition	24	1.49	1.33	0.271	0.56
Low-P-1st addition	21	0.794	0.564	0.123	0.257
Low-P-2nd addition	19	1.01	0.748	0.172	0.361
Low-P-3rd addition	20	2.31	1.77	0.395	0.827
P in host root (nmol/mg root) (Figure S1)	n	mean	SD	SE	CI
Control-established	32	25.101	12.027	2.126	4.336
Control-young	2	19.822	4.382	3.099	39.37
Low-p-established	24	17.053	6.196	1.265	2.616
Low-p-young	4	12.257	6.171	3.086	9.82
P from QD-apatite in host root (%) (Figure 4b)	n	mean	SD	SE	CI
Control-established-1st addition	24	3.339	1.419	0.29	0.599
Control-established-2nd addition	24	1.3	0.553	0.113	0.234
Control-established- 3rd addition	24	0.132	0.086	0.018	0.036
Control-young- 1st addition	2	2.618	1.912	1.352	17.178
Control-young- 2nd addition	2	1.313	0.557	0.394	5.007
Control-young-3rd addition	2	0.107	0.009	0.006	0.078
Low-p-established- 1st addition	23	4.878	2.332	0.486	1.008
Low-p-established-2nd addition	23	1.292	0.692	0.144	0.299
Low-p-established-3rd addition	23	0.152	0.071	0.015	0.031
Low-p-young-1st addition	3	4.637	1.497	0.864	3.719
Low-p-young-2nd addition	3	2.381	1.398	0.807	3.472
Low-p-young-3rd addition	3	0.527	0.343	0.198	0.852
Ratio of QD-apatite retention per biovolume hyphae/roots (Figure 5)	n	mean	SD	SE	CI
Control-established-1st addition	4	0.864	0.152	0.076	0.243
Control-established-2nd addition	4	1	0.435	0.218	0.693
Control-established- 3rd addition	4	1.04	0.419	0.209	0.666
Control-young- 1st addition	5	0.716	0.08	0.036	0.099
Control-young- 2nd addition	5	0.83	0.187	0.084	0.232
Control-young-3rd addition	5	0.726	0.115	0.052	0.143
Low-p-established- 1st addition	5	0.911	0.259	0.116	0.322
Low-p-established-2nd addition	5	0.717	0.116	0.052	0.144
Low-p-established-3rd addition	5	0.645	0.069	0.031	0.086
Low-p-young-1st addition	4	0.906	0.219	0.109	0.348
Low-p-young-2nd addition	4	0.76	0.183	0.091	0.291
Low-p-young-3rd addition	4	0.486	0.083	0.042	0.132
Root mass (mg)	n	mean	SD	SE	CI
Control-established	32	58.868	12.772	2.258	4.605
Control-young	32	7.031	3.612	0.638	1.302
Low-p-established	27	57.216	12.271	2.362	4.854
Low-p-young	24	8.469	2.958	0.604	1.249
Extraradical hyphae biomass (mg)(Figure 6a)	n	mean	SD	SE	CI
Control-established	31	5.39	3.26	0.58	1.19
Control-young	32	4.95	3.29	0.58	1.19
Low-p-established	27	3.04	1.27	0.24	0.5
Low-p-young	23	3.54	4.18	0.87	1.81
Intraradical colonization (copy number) (Figure 6b)	n	mean	SD	SE	CI
Control-established	26	19600	61500	12100	24800
Control-young	17	448000	1810000	439000	931000
Low-p-established	19	1450	2690	616	1290
Low-p-young	3	1860	749	432	1860
Percentage colonization (Figure S3a)	n	mean	SD	SE	CI
Control-established	5	38.32	8.359	3.738	10.379
Control-young	2	31.5	4.95	3.5	44.472
Low-p-established	5	33.18	6.888	3.08	8.552
Low-p-young	1	18.3	NA	NA	NA
Percentage arbuscules (Figure S3b)	n	mean	SD	SE	CI
Control-established	5	9.16	3.453	1.54	4.287
Control-young	2	0.5	0.707	0.5	6.353
Low-p-established	5	8.62	5.4997	2.459	6.828
Low-p-young	1	0	NA	NA	NA
Percentage vesicles (Figure S3c)	n	mean	SD	SE	CI
Control-established	5	5.08	2.528	1.131	3.139
Control-young	2	0.5	0.707	0.5	6.353
Low-p-established	5	3.42	2.145	0.959	2.664
Low-p-young	1	1.2	NA	NA	NA
